# Supplementary material for: Substrate structure determines p97- and RAD23A/B-mediated proteasomal degradation in human cells
Source: J Biochem. 2025 Aug 11;178(5):341–53. doi: 10.1093/jb/mvaf046 (PMC12552062; doi:10.1093/jb/mvaf046)
Supplement: Web_Material_mvaf046 [file web_material_mvaf046.zip › Supplementary Table 1.xlsx]

## Sheet: TableS1A_Figure 1C
Relative Substrate Level (WB)
Signal intensity (Raw data)
	Ub-GFP			Ub-GFP-tail
	#1	#2	#3	#1	#2	#3
	GFP	GFP	GFP	GFP	GFP	GFP
DMSO (WT)	541	803	1004	2539	4543	2332
DMSO	5229	4504	6715	56290	48434	41717
TAK-243	39069	33031	34399	85512	70605	80171
NMS-873	22386	23129	24808	37178	37102	44882
BTZ	28595	33535	29630	144823	120745	118974
Background-subtracted intensity (minus DMSO (WT))
	Ub-GFP			Ub-GFP-tail
	#1	#2	#3	#1	#2	#3
	GFP	GFP	GFP	GFP	GFP	GFP
DMSO	4688	3701	5711	53751	43891	39385
TAK-243	38528	32228	33395	82973	66062	77839
NMS-873	21845	22326	23804	34639	32559	42550
BTZ	28054	32732	28626	142284	116202	116642
Relative abundance
	Ub-GFP									Ub-GFP-tail
	#1			#2			#3			#1			#2			#3
	GFP	Ponceau*	GFP/Ponceau	GFP	Ponceau*	GFP/Ponceau	GFP	Ponceau*	GFP/Ponceau	GFP	Ponceau*	GFP/Ponceau	GFP	Ponceau*	GFP/Ponceau	GFP	Ponceau*	GFP/Ponceau
DMSO	4688	22836	0.20529	3701	19907	0.185915	5711	25975	0.219865	53751	42483	1.26524	43891	36045	1.21767	39385	38715	1.01731
TAK-243	38528	21942	1.7559	32228	19584	1.64563	33395	25646	1.30215	82973	42641	1.94585	66062	34838	1.89626	77839	38387	2.02774
NMS-873	21845	21705	1.00645	22326	22153	1.00781	23804	26422	0.900916	34639	44611	0.776468	32559	35534	0.916277	42550	40323	1.05523
BTZ	28054	22090	1.26999	32732	22998	1.42325	28626	24556	1.16574	142284	43791	3.24916	116202	38056	3.05345	116642	39497	2.95319
*For Ponceau S staining, the signal intensity was measured at the same band locations as the Western Blot, and the background from an empty region was subtracted.
Normalization
		#1	#2	#3
		Normalized	Normalized	Normalized	Average	SD	P-value
Ub-GFP	DMSO	1	1	1	1	0
	TAK-243	8.55328	8.85154	5.9225	7.77577	1.61189	0.0183465	*
	NMS-873	4.90258	5.42082	4.09758	4.80699	0.666778	0.0100711	*
	BTZ	6.18631	7.65542	5.30208	6.38127	1.18872	0.0158792	*
Ub-GFP-tail	DMSO	1	1	1	1	0
	TAK-243	1.53794	1.55728	1.99325	1.69616	0.257471	0.0426967	*
	NMS-873	0.613694	0.752483	1.03728	0.801152	0.215945	0.251777	n.s.
	BTZ	2.56803	2.50761	2.90295	2.65953	0.212961	0.0054444	**

## Sheet: TableS1B_Figure 1D
Relative Substrate Level (WB)
Signal intensity (Raw data)
	Ub-GFP						Ub-GFP-tail
	#1		#2		#3		#1		#2		#3
Time	GFP	mCherry	GFP	mCherry	GFP	mCherry	GFP	mCherry	GFP	mCherry	GFP	mCherry
0 min	784.825	486.871	1006.15	776.385	829.118	400.34	791.113	932.147	757.94	888.008	584.689	1355.17
15 min	381.638	414.281	658.116	741.546	478.83	516.609	252.525	852.249	303.074	1098.2	167.228	1360.57
30 min	296.381	445.548	487.929	790.444	434.675	619.043	166.965	809.592	113.599	1118.71	81.283	1301.76
60 min	248.998	453.924	375.541	842.171	430.369	645.426	115.612	770.485	60.755	1204.95	84.83	1359.25
Relative abundance
	Ub-GFP									Ub-GFP-tail
	#1			#2			#3			#1			#2			#3
Time	GFP	mCherry	GFP/mCherry	GFP	mCherry	GFP/mCherry	GFP	mCherry	GFP/mCherry	GFP	mCherry	GFP/mCherry	GFP	mCherry	GFP/mCherry	GFP	mCherry	GFP/mCherry
0 min	784.825	486.871	1.61198	1006.15	776.385	1.29595	829.118	400.34	2.07103	791.113	932.147	0.8487	757.94	888.008	0.853528	584.689	1355.17	0.43145
15 min	381.638	414.281	0.921206	658.116	741.546	0.887492	478.83	516.609	0.926871	252.525	852.249	0.296304	303.074	1098.2	0.275973	167.228	1360.57	0.12291
30 min	296.381	445.548	0.665206	487.929	790.444	0.617285	434.675	619.043	0.702173	166.965	809.592	0.206234	113.599	1118.71	0.101544	81.283	1301.76	0.062441
60 min	248.998	453.924	0.548546	375.541	842.171	0.44592	430.369	645.426	0.666798	115.612	770.485	0.150051	60.755	1204.95	0.050421	84.83	1359.25	0.0624094
Normalization
		#1	#2	#3
	Time	Normalized	Normalized	Normalized	Average	SD
Ub-GFP	0 min	1	1	1	1	0
	15 min	0.571476	0.68482	0.44754	0.567945	0.118679
	30 min	0.412664	0.476319	0.339044	0.409343	0.0686975
	60 min	0.340294	0.344088	0.321964	0.335448	0.0118311
Ub-GFP-tail	0 min	1	1	1	1	0
	15 min	0.349127	0.323332	0.284878	0.319112	0.032332
	30 min	0.242999	0.11897	0.144724	0.168898	0.0654531
	60 min	0.176801	0.0590736	0.14465	0.126842	0.0608506

## Sheet: TableS1C_Figure 3B
Relative expression levels of each E3 ligase in whole-cell lysates (MS)
Protein abundance (Raw data)
	siControl (WT)			siControl			siUBR4			siKCMF1			siUBE4B			siTRIP12
	#1	#2	Average	#1	#2	Average	#1	#2	Average	#1	#2	Average	#1	#2	Average	#1	#2	Average
UBR4	1.58839e+07	1.79144e+07	1.68992e+07	1.58799e+07	1.67287e+07	1.63043e+07	3.41137e+06	3.6422e+06	3.52679e+06	1.07155e+07	1.03017e+07	1.05086e+07	1.53576e+07	1.76992e+07	1.65284e+07	1.61423e+07	1.66703e+07	1.64063e+07
KCMF1	593422	1.02052e+06	806970	1.09731e+06	770149	933730	476688	697376	587032	381867	311143	346505	1.03263e+06	1.02584e+06	1.02924e+06	1.28981e+06	848956	1.06938e+06
UBE4B	2.60842e+06	3.09028e+06	2.84935e+06	2.29591e+06	2.61666e+06	2.45628e+06	1.93007e+06	2.05594e+06	1.99301e+06	2.25736e+06	2.47102e+06	2.36419e+06	511367	576278	543822	3.07484e+06	2.7109e+06	2.89287e+06
TRIP12	1.34598e+07	1.56659e+07	1.45629e+07	1.55686e+07	1.4156e+07	1.48623e+07	1.64704e+07	1.61901e+07	1.63303e+07	1.43902e+07	1.57343e+07	1.50622e+07	1.57557e+07	1.77517e+07	1.67537e+07	3.3889e+06	3.0638e+06	3.22635e+06
Normalization
		#1	#2						#1	#2
		Normalized	Normalized	Average	SD				Normalized	Normalized	Average	SD
UBR4	siControl (WT)	0.939922	1.06008	1	0.0849631		KCMF1	siControl (WT)	0.73537	0.954371	0.84487	0.154857
	siControl	0.939684	0.989911	0.964798	0.0355163			siControl	1.35979	0.954371	1.15708	0.286675
	siUBR4	0.201866	0.215526	0.208696	0.00965855			siUBR4	0.590713	0.864191	0.727452	0.193378
	siKCMF1	0.634087	0.609601	0.621844	0.0173141			siKCMF1	0.47321	0.385569	0.42939	0.0619714
	siUBE4B	0.90878	1.04734	0.978062	0.0979802			siUBE4B	1.27964	1.27123	1.27543	0.00594669
	siTRIP12	0.955212	0.98646	0.970836	0.0220958			siTRIP12	1.59833	1.05203	1.32518	0.386296
		#1	#2						#1	#2
		Normalized	Normalized	Average	SD				Normalized	Normalized	Average	SD
UBE4B	siControl (WT)	0.915444	1.08456	1	0.11958		TRIP12	siControl (WT)	0.924256	1.07574	1	0.107118
	siControl	0.805766	0.918336	0.862051	0.0795993			siControl	1.06906	0.972065	1.02056	0.0685857
	siUBR4	0.677373	0.721547	0.69946	0.031236			siUBR4	1.13098	1.11174	1.12136	0.0136062
	siKCMF1	0.792237	0.867224	0.829731	0.0530237			siKCMF1	0.988143	1.08044	1.03429	0.0652638
	siUBE4B	0.179468	0.202249	0.190858	0.0161086			siUBE4B	1.08191	1.21897	1.15044	0.096919
	siTRIP12	1.07914	0.951411	1.01527	0.0903161			siTRIP12	0.232709	0.210385	0.221547	0.0157854

## Sheet: TableS1D_Figure 3C
Relative Substrate Level (WB)
Signal intensity (Raw data)
	Ub-GFP			Ub-GFP-tail
	#1	#2	#3	#1	#2	#3
	GFP	GFP	GFP	GFP	GFP	GFP
siControl (WT)	1390	1475	2434	1361	3366	2061
siControl	25464	28630	30831	36893	48364	48103
siUBR4	114176	111087	120732	102189	109141	115236
siKCMF1	82112	94407	103984	88309	85326	84474
siUBE4B	53974	71465	75604	80920	85876	76857
siTRIP12	74434	80057	81425	61375	84614	65226
Background-subtracted intensity (minus siControl (WT))
	Ub-GFP			Ub-GFP-tail
	#1	#2	#3	#1	#2	#3
	GFP	GFP	GFP	GFP	GFP	GFP
siControl	24074	27155	28397	35532	44998	46042
siUBR4	112786	109612	118298	100828	105775	113175
siKCMF1	80722	92932	101550	86948	81960	82413
siUBE4B	52584	69990	73170	79559	82510	74796
siTRIP12	73044	78582	78991	60014	81248	63165
Relative abundance
	Ub-GFP									Ub-GFP-tail
	#1			#2			#3			#1			#2			#3
	GFP	Ponceau*	GFP/Ponceau	GFP	Ponceau*	GFP/Ponceau	GFP	Ponceau*	GFP/Ponceau	GFP	Ponceau*	GFP/Ponceau	GFP	Ponceau*	GFP/Ponceau	GFP	Ponceau*	GFP/Ponceau
siControl	24074	61178	0.393507	27155	75668	0.35887	28397	78528	0.361616	35532	91449	0.388544	44998	72523	0.620465	46042	80598	0.571255
siUBR4	112786	63242	1.7834	109612	74308	1.4751	118298	77618	1.52411	100828	90188	1.11798	105775	70582	1.49861	113175	81752	1.38437
siKCMF1	80722	63240	1.27644	92932	78943	1.1772	101550	81982	1.23869	86948	90441	0.961378	81960	69552	1.1784	82413	80413	1.02487
siUBE4B	52584	62574	0.840349	69990	71158	0.983586	73170	79927	0.91546	79559	89335	0.890569	82510	69600	1.18549	74796	80552	0.928543
siTRIP12	73044	64501	1.13245	78582	74530	1.05437	78991	78541	1.00573	60014	91281	0.657464	81248	69065	1.1764	63165	81865	0.771575
*For Ponceau S staining, the signal intensity was measured at the same band locations as the Western Blot, and the background from an empty region was subtracted.
Normalization
		#1	#2	#3
		Normalized	Normalized	Normalized	Average	SD	P-value
Ub-GFP	siControl	1	1	1	1	0
	siUBR4	4.53207	4.11041	4.2147	4.28573	0.21962	0.0014859	**
	siKCMF1	3.24375	3.2803	3.42542	3.31649	0.0960886	0.000573044	***
	siUBE4B	2.13554	2.74078	2.53158	2.4693	0.307393	0.014278	*
	siTRIP12	2.87783	2.93802	2.78121	2.86568	0.0791079	0.000598758	***
Ub-GFP-tail	siControl	1	1	1	1	0
	siUBR4	2.87734	2.4153	2.42338	2.57201	0.264457	0.00930221	**
	siKCMF1	2.47431	1.89922	1.79407	2.05587	0.366175	0.03783	*
	siUBE4B	2.29207	1.91064	1.62544	1.94272	0.334466	0.0394897	*
	siTRIP12	1.69212	1.896	1.35067	1.64626	0.275541	0.0555903	n.s.

## Sheet: TableS1E_Figure 5B
Relative Substrate Level (WB)
Signal intensity (Raw data)
	Ub-GFP			Ub-GFP-tail
	#1	#2	#3	#1	#2	#3
	GFP	GFP	GFP	GFP	GFP	GFP
siControl (WT)	3290	9161	13578	3290	9161	13578
siControl	57020	56853	65085	44611	83972	79795
siRAD23A/B	79298	75557	82112	48921	80010	76006
Background-subtracted intensity (minus siControl (WT))
	Ub-GFP			Ub-GFP-tail
	#1	#2	#3	#1	#2	#3
	GFP	GFP	GFP	GFP	GFP	GFP
siControl	53730	47692	51507	41321	74811	66217
siRAD23A/B	76008	66396	68534	45631	70849	62428
Relative abundance
	Ub-GFP									Ub-GFP-tail
	#1			#2			#3			#1			#2			#3
	GFP	Ponceau*	GFP/Ponceau	GFP	Ponceau*	GFP/Ponceau	GFP	Ponceau*	GFP/Ponceau	GFP	Ponceau*	GFP/Ponceau	GFP	Ponceau*	GFP/Ponceau	GFP	Ponceau*	GFP/Ponceau
siControl	53730	66165	0.812061	47692	58026	0.821907	51507	61193	0.841714	41321	58592	0.705233	74811	58386	1.28132	66217	64546	1.02589
siRAD23A/B	76008	64587	1.17683	66396	58795	1.12928	68534	61792	1.10911	45631	60940	0.748786	70849	59462	1.1915	62428	66438	0.939643
*For Ponceau S staining, the signal intensity was measured at the same band locations as the Western Blot, and the background from an empty region was subtracted.
Normalization
		#1	#2	#3
		Normalized	Normalized	Normalized	Average	SD	P-value
Ub-GFP	siControl	1	1	1	1	0
	siRAD23A/B	1.44919	1.37397	1.31768	1.38028	0.065983	0.00988678	**
Ub-GFP-tail	siControl	1	1	1	1	0
	siRAD23A/B	1.06176	0.929903	0.915931	0.969197	0.0804631	0.575483	n.s.

## Sheet: TableS1F_Figure 5C
Relative Substrate Level (WB)
Signal intensity (Raw data)
		Ub-GFP						Ub-GFP-tail
		#1		#2		#3		#1		#2		#3
	Time	GFP	mCherry	GFP	mCherry	GFP	mCherry	GFP	mCherry	GFP	mCherry	GFP	mCherry
siControl	0 min	176169	65402	173121	57912	126901	53215	107152	108373	222915	63341	191198	123638
	15 min	140442	75974	135489	65875	96893	57878	50993	101207	130411	60281	102062	117949
	30 min	103302	60062	105902	63787	67444	51920	45753	124371	90389	61355	75714	102073
	60 min	100524	66134	66692	50921	64035	50963	31057	123974	84559	62991	47841	99352
siRAD23A/B	0 min	177664	61052	165438	55336	127640	41666	80261	112741	165016	65221	207143	69937
	15 min	173415	64619	141021	56458	119736	44791	44019	119921	101915	65945	100873	69794
	30 min	161101	69641	134992	61536	109008	49613	35138	118048	92179	66237	83787	82953
	60 min	142495	61950	109974	55011	90074	47902	27991	126143	72336	65311	50922	81278
Relative abundance
		Ub-GFP			Ub-GFP-tail
		#1	#2	#3	#1	#2	#3
	Time	GFP/mCherry	GFP/mCherry	GFP/mCherry	GFP/mCherry	GFP/mCherry	GFP/mCherry
siControl	0 min	2.69363	2.98938	2.38468	0.988733	3.51928	1.54643
	15 min	1.84855	2.05676	1.67409	0.503849	2.16338	0.865306
	30 min	1.71992	1.66024	1.299	0.367875	1.47321	0.741763
	60 min	1.52	1.30972	1.2565	0.250512	1.3424	0.48153
siRAD23A/B	0 min	2.91004	2.9897	3.06341	0.711906	2.53011	2.96185
	15 min	2.68365	2.4978	2.67322	0.367067	1.54545	1.4453
	30 min	2.31331	2.19371	2.19717	0.297659	1.39165	1.01005
	60 min	2.30016	1.99913	1.88038	0.221899	1.10756	0.626516
Normalization
			#1	#2	#3
		Time	Normalized	Normalized	Normalized	Average	SD
Ub-GFP	siControl	0 min	1	1	1	1	0
		15 min	0.686268	0.688022	0.702017	0.692102	0.00863143
		30 min	0.638514	0.555381	0.544725	0.57954	0.0513501
		60 min	0.564295	0.438123	0.526904	0.509774	0.0648072
	siRAD23A/B	0 min	1	1	1	1	0
		15 min	0.922204	0.83547	0.872628	0.876767	0.0435149
		30 min	0.794939	0.733755	0.717229	0.748641	0.0409376
		60 min	0.790422	0.668672	0.61382	0.690971	0.090388
Ub-GFP-tail	siControl	0 min	1	1	1	1	0
		15 min	0.50959	0.614723	0.559549	0.561287	0.052588
		30 min	0.372067	0.418612	0.47966	0.423446	0.0539594
		60 min	0.253367	0.381441	0.311381	0.315396	0.0641313
	siRAD23A/B	0 min	1	1	1	1	0
		15 min	0.515611	0.610826	0.487971	0.538136	0.0644508
		30 min	0.418115	0.550038	0.341021	0.436391	0.1057
		60 min	0.311697	0.437753	0.211529	0.320326	0.113359
