# Supplementary material for: Substrate structure determines p97- and RAD23A/B-mediated proteasomal degradation in human cells
Source: J Biochem. 2025 Aug 11;178(5):341–53. doi: 10.1093/jb/mvaf046 (PMC12552062; doi:10.1093/jb/mvaf046)
Supplement: Web_Material_mvaf046 [file web_material_mvaf046.zip › Supplementary Table 2.xlsx]

## Sheet: TableS2A_Figure2C,2D
Ubiquitin-chain composition of GFP-purified substrates (Ub-AQUA/PRM)
Linkage abundance (Raw data)
	WT		Ub-GFP		Ub-GFP-tail
	#1	#2	#1	#2	#1	#2
K6(ox)	0	0	0	0	0	0
K11	0	0	0	0	0	0
K27	0	0	0	0	0	0
K29	0.02	0	35.33	32.38	6.36	4.96
K33	0	0	0.00906	0	0	0
K48	0	0	118.48	175.78	25.43	19.7
K63	0	0	0	0	0	0
M1(ox)	0	0	0	0	0	0
Background-subtracted abundance (minus WT)
	Ub-GFP		Ub-GFP-tail
	#1	#2	#1	#2
K6(ox)	0	0	0	0
K11	0	0	0	0
K27	0	0	0	0
K29	35.31	32.38	6.34	4.96
K33	0.00906	0	0	0
K48	118.48	175.78	25.43	19.7
K63	0	0	0	0
M1(ox)	0	0	0	0
Average and SD
	Ub-GFP		Ub-GFP-tail
	average	SD	average	SD
K6(ox)	0	0	0	0
K11	0	0	0	0
K27	0	0	0	0
K29	33.845	2.07182	5.65	0.975807
K33	0.00453	0.00640639	0	0
K48	147.13	40.5172	22.565	4.05172
K63	0	0	0	0
M1(ox)	0	0	0	0

## Sheet: TableS2B_Figure3D
Absolute quantification of ubiquitin chain linkages on GFP-purified substrates in different siRNA conditions (Ub-AQUA/PRM)
Linkage abundance (Raw data)																Linkage abundance (Raw data)
		siControl (WT)		siControl		siUBR4		siKCMF1		siUBE4B		siTRIP12						siControl (WT)		siControl		siUBR4		siKCMF1		siUBE4B		siTRIP12
		#1	#2	#1	#2	#1	#2	#1	#2	#1	#2	#1	#2					#1	#2	#1	#2	#1	#2	#1	#2	#1	#2	#1	#2
Ub-GFP	K6(ox)	0	0	0	0	0	0	0	0	0	0	0	0			Ub-GFP-tail	K6(ox)	0	0	0	0	0	0	0	0	0	0	0	0
	K11	0	0	0	0	0	0	0	0	0	0	0	0				K11	0	0	0	0	0	0	0	0	0	0	0	0
	K27	0	0	0	0	0	0	0	0	0	0	0	0				K27	0	0	0	0	0	0	0	0	0	0	0	0
	K29	0.02	0	35.33	32.38	14.33	10.83	27.78	25.2	18.2	19.81	24.08	29.45				K29	0.00714	0.01	6.36	4.96	6.56	6.08	6.72	5.94	9.23	8.38	7.75	4.78
	K33	0	0	0.00906	0	0.00436	0	0	0.00473	0	0.02	0.00865	0.00394				K33	0	0	0	0	0	0	0	0	0	0	0	0
	K48	0	0	118.48	175.78	53.88	43.53	67.7	68.28	89.93	101.88	67.7	80.43				K48	0	0	25.43	19.7	7.75	5.01	13.41	15.65	49.15	28.95	29.68	21.76
	K63	0	0	0	0	0	0	0	0	0	0	0	0				K63	0	0	0	0	0	0	0	0	0	0	0	0
	M1(ox)	0	0	0	0	0	0	0	0	0	0	0	0				M1(ox)	0	0	0	0	0	0	0	0	0	0	0	0
Background-subtracted abundance (minus siControl (WT))																Background-subtracted abundance (minus siControl (WT))
		siControl		siUBR4		siKCMF1		siUBE4B		siTRIP12								siControl		siUBR4		siKCMF1		siUBE4B		siTRIP12
		#1	#2	#1	#2	#1	#2	#1	#2	#1	#2							#1	#2	#1	#2	#1	#2	#1	#2	#1	#2
Ub-GFP	K6(ox)	0	0	0	0	0	0	0	0	0	0					Ub-GFP-tail	K6(ox)	0	0	0	0	0	0	0	0	0	0
	K11	0	0	0	0	0	0	0	0	0	0						K11	0	0	0	0	0	0	0	0	0	0
	K27	0	0	0	0	0	0	0	0	0	0						K27	0	0	0	0	0	0	0	0	0	0
	K29	35.31	32.38	14.31	10.83	27.76	25.2	18.18	19.81	24.06	29.45						K29	6.35286	4.95	6.55286	6.07	6.71286	5.93	9.22286	8.37	7.74286	4.77
	K33	0.00906	0	0.00436	0	0	0.00473	0	0.02	0.00865	0.00394						K33	0	0	0	0	0	0	0	0	0	0
	K48	118.48	175.78	53.88	43.53	67.7	68.28	89.93	101.88	67.7	80.43						K48	25.43	19.7	7.75	5.01	13.41	15.65	49.15	28.95	29.68	21.76
	K63	0	0	0	0	0	0	0	0	0	0						K63	0	0	0	0	0	0	0	0	0	0
	M1(ox)	0	0	0	0	0	0	0	0	0	0						M1(ox)	0	0	0	0	0	0	0	0	0	0
Average and SD																Average and SD
		siControl		siUBR4		siKCMF1		siUBE4B		siTRIP12								siControl		siUBR4		siKCMF1		siUBE4B		siTRIP12
		average	SD	average	SD	average	SD	average	SD	average	SD							average	SD	average	SD	average	SD	average	SD	average	SD
Ub-GFP	K6(ox)	0	0	0	0	0	0	0	0	0	0					Ub-GFP-tail	K6(ox)	0	0	0	0	0	0	0	0	0	0
	K11	0	0	0	0	0	0	0	0	0	0						K11	0	0	0	0	0	0	0	0	0	0
	K27	0	0	0	0	0	0	0	0	0	0						K27	0	0	0	0	0	0	0	0	0	0
	K29	33.845	2.07182	12.57	2.46073	26.48	1.81019	18.995	1.15258	26.755	3.81131						K29	5.65143	0.991972	6.31143	0.341434	6.32143	0.553566	8.79643	0.603063	6.25643	2.10213
	K33	0.00453	0.00640639	0.00218	0.00308299	0.002365	0.00334462	0.01	0.0141421	0.006295	0.00333047						K33	0	0	0	0	0	0	0	0	0	0
	K48	147.13	40.5172	48.705	7.31856	67.99	0.410122	95.905	8.44993	74.065	9.00147						K48	22.565	4.05172	6.38	1.93747	14.53	1.58392	39.05	14.2836	25.72	5.60029
	K63	0	0	0	0	0	0	0	0	0	0						K63	0	0	0	0	0	0	0	0	0	0
	M1(ox)	0	0	0	0	0	0	0	0	0	0						M1(ox)	0	0	0	0	0	0	0	0	0	0

## Sheet: TableS2C_Figure3E
Relative abundance of ubiquitin chains on Ub-GFP in each siRNA condition
Linkage abundance (Raw data)
	siControl (WT)		siControl		siUBR4		siKCMF1		siUBE4B		siTRIP12
	#1	#2	#1	#2	#1	#2	#1	#2	#1	#2	#1	#2
K6(ox)	0	0	0	0	0	0	0	0	0	0	0	0
K11	0	0	0	0	0	0	0	0	0	0	0	0
K27	0	0	0	0	0	0	0	0	0	0	0	0
K29	0.02	0	35.33	32.38	14.33	10.83	27.78	25.2	18.2	19.81	24.08	29.45
K33	0	0	0.00906	0	0.00436	0	0	0.00473	0	0.02	0.00865	0.00394
K48	0	0	118.48	175.78	53.88	43.53	67.7	68.28	89.93	101.88	67.7	80.43
K63	0	0	0	0	0	0	0	0	0	0	0	0
M1(ox)	0	0	0	0	0	0	0	0	0	0	0	0
Background-subtracted abundance (minus siControl (WT))
	siControl		siUBR4		siKCMF1		siUBE4B		siTRIP12
	#1	#2	#1	#2	#1	#2	#1	#2	#1	#2
K6(ox)	0	0	0	0	0	0	0	0	0	0
K11	0	0	0	0	0	0	0	0	0	0
K27	0	0	0	0	0	0	0	0	0	0
K29	35.31	32.38	14.31	10.83	27.76	25.2	18.18	19.81	24.06	29.45
K33	0.00906	0	0.00436	0	0	0.00473	0	0.02	0.00865	0.00394
K48	118.48	175.78	53.88	43.53	67.7	68.28	89.93	101.88	67.7	80.43
K63	0	0	0	0	0	0	0	0	0	0
M1(ox)	0	0	0	0	0	0	0	0	0	0
Substrate abundance (Raw data)
	siControl (WT)		siControl		siUBR4		siKCMF1		siUBE4B		siTRIP12
	#1	#2	#1	#2	#1	#2	#1	#2	#1	#2	#1	#2
Substrate	152474	122812	1.60457e+08	1.65519e+08	7.39437e+08	8.02217e+08	5.62417e+08	5.89826e+08	4.76473e+08	5.26193e+08	5.58831e+08	5.12729e+08
Background-subtracted abundance (minus siControl (WT))
	siControl		siUBR4		siKCMF1		siUBE4B		siTRIP12
	#1	#2	#1	#2	#1	#2	#1	#2	#1	#2
Substrate	1.60304e+08	1.65397e+08	7.39285e+08	8.02095e+08	5.62264e+08	5.89703e+08	4.76321e+08	5.2607e+08	5.58679e+08	5.12606e+08
Relative linkage
	siControl		siUBR4		siKCMF1		siUBE4B		siTRIP12
	#1	#2	#1	#2	#1	#2	#1	#2	#1	#2
K29/substrate	2.20269e-07	1.95772e-07	1.93565e-08	1.35021e-08	4.93718e-08	4.27334e-08	3.81676e-08	3.76566e-08	4.30659e-08	5.74515e-08
K48/substrate	7.39094e-07	1.06278e-06	7.28812e-08	5.42704e-08	1.20406e-07	1.15787e-07	1.88801e-07	1.93662e-07	1.21179e-07	1.56904e-07
Normalization
		#1	#2
		Normalized	Normalized	Average	SD
K29 linkages	siControl	1	1	1	0
	siUBR4	0.087877	0.0689688	0.0784229	0.0133701
	siKCMF1	0.224144	0.218281	0.221213	0.00414523
	siUBE4B	0.173277	0.192349	0.182813	0.0134858
	siTRIP12	0.195516	0.293461	0.244488	0.0692583
K48 linkages	siControl	1	1	1	0
	siUBR4	0.0986089	0.0510646	0.0748368	0.0336189
	siKCMF1	0.16291	0.108947	0.135929	0.0381574
	siUBE4B	0.25545	0.182223	0.218836	0.0517794
	siTRIP12	0.163956	0.147636	0.155796	0.0115401

## Sheet: TableS2D_Figure3F
Relative abundance of ubiquitin chains on Ub-GFP-tail in each siRNA condition
Linkage abundance (Raw data)
	siControl (WT)		siControl		siUBR4		siKCMF1		siUBE4B		siTRIP12
	#1	#2	#1	#2	#1	#2	#1	#2	#1	#2	#1	#2
K6(ox)	0	0	0	0	0	0	0	0	0	0	0	0
K11	0	0	0	0	0	0	0	0	0	0	0	0
K27	0	0	0	0	0	0	0	0	0	0	0	0
K29	0.00714	0.01	6.36	4.96	6.56	6.08	6.72	5.94	9.23	8.38	7.75	4.78
K33	0	0	0	0	0	0	0	0	0	0	0	0
K48	0	0	25.43	19.7	7.75	5.01	13.41	15.65	49.15	28.95	29.68	21.76
K63	0	0	0	0	0	0	0	0	0	0	0	0
M1(ox)	0	0	0	0	0	0	0	0	0	0	0	0
Background-subtracted abundance (minus siControl (WT))
	siControl		siUBR4		siKCMF1		siUBE4B		siTRIP12
	#1	#2	#1	#2	#1	#2	#1	#2	#1	#2
K6(ox)	0	0	0	0	0	0	0	0	0	0
K11	0	0	0	0	0	0	0	0	0	0
K27	0	0	0	0	0	0	0	0	0	0
K29	6.35286	4.95	6.55286	6.07	6.71286	5.93	9.22286	8.37	7.74286	4.77
K33	0	0	0	0	0	0	0	0	0	0
K48	25.43	19.7	7.75	5.01	13.41	15.65	49.15	28.95	29.68	21.76
K63	0	0	0	0	0	0	0	0	0	0
M1(ox)	0	0	0	0	0	0	0	0	0	0
Substrate abundance (Raw data)
	siControl (WT)		sicontrol		siUBR4		siKCMF1		siUBE4B		siTRIP12
	#1	#2	#1	#2	#1	#2	#1	#2	#1	#2	#1	#2
Substrate	1.07126e+07	3.56562e+06	2.44105e+08	3.36432e+08	6.23577e+08	5.76466e+08	4.45477e+08	4.69198e+08	4.58481e+08	5.38006e+08	3.09795e+08	4.19328e+08
Background-subtracted abundance (minus siControl (WT))
	sicontrol		siUBR4		siKCMF1		siUBE4B		siTRIP12
	#1	#2	#1	#2	#1	#2	#1	#2	#1	#2
Substrate	2.33392e+08	3.32866e+08	6.12864e+08	5.729e+08	4.34764e+08	4.65632e+08	4.47768e+08	5.34441e+08	2.99083e+08	4.15763e+08
Relative linkage
	siControl		siUBR4		siKCMF1		siUBE4B		siTRIP12
	#1	#2	#1	#2	#1	#2	#1	#2	#1	#2
K29/substrate	2.72197e-08	1.48708e-08	1.06922e-08	1.05952e-08	1.54402e-08	1.27354e-08	2.05974e-08	1.56612e-08	2.58887e-08	1.14729e-08
K48/substrate	1.08958e-07	5.9183e-08	1.26455e-08	8.74498e-09	3.08443e-08	3.36102e-08	1.09767e-07	5.41688e-08	9.92368e-08	5.23375e-08
Normalization
		#1	#2
		Normalized	Normalized	Average	SD
K29 linkages	siControl	1	1	1	0
	siUBR4	0.392811	0.712482	0.552646	0.226042
	siKCMF1	0.567245	0.856398	0.711821	0.204462
	siUBE4B	0.756708	1.05315	0.904929	0.209616
	siTRIP12	0.951101	0.771502	0.861302	0.126996
K48 linkages	siControl	1	1	1	0
	siUBR4	0.116058	0.147762	0.13191	0.0224176
	siKCMF1	0.283084	0.567903	0.425493	0.201398
	siUBE4B	1.00742	0.915276	0.961347	0.0651537
	siTRIP12	0.910777	0.884334	0.897556	0.018698

## Sheet: TableS2E_Figure5D
Absolute quantification of ubiquitin chain linkages on GFP-purified substrates in siRAD23A/B condition (Ub-AQUA/PRM)
Linkage abundance (Raw data)
	siControl (WT)		siControl_Ub-GFP		siRAD23A/B_Ub-GFP		siControl_Ub-GFP-tail		siRAD23A/B_Ub-GFP-tail
	#1	#2	#1	#2	#1	#2	#1	#2	#1	#2
K6(ox)	0	0	0	0	0	0	0	0	0	0
K11	0	0	0	0	0	0	0	0	0	0
K27	0	0	0	0	0	0	0	0	0	0
K29	0.02	0.04	27.05	24.38	17.41	17.58	10.34	8.38	3.25	6.36
K33	0	0	0	0	0	0	0	0	0	0
K48	0	0	106.85	99.95	37.63	37.05	25.48	22.53	12.31	9.96
K63	0	0	0	0	0	0	0	0	0	0
M1(ox)	0	0	0	0	0	0	0	0	0	0
Background-subtracted abundance (minus siControl (WT))
	siControl_Ub-GFP		siRAD23A/B_Ub-GFP		siControl_Ub-GFP-tail		siRAD23A/B_Ub-GFP-tail
	#1	#2	#1	#2	#1	#2	#1	#2
K6(ox)	0	0	0	0	0	0	0	0
K11	0	0	0	0	0	0	0	0
K27	0	0	0	0	0	0	0	0
K29	27.03	24.34	17.39	17.54	10.32	8.34	3.23	6.32
K33	0	0	0	0	0	0	0	0
K48	106.85	99.95	37.63	37.05	25.48	22.53	12.31	9.96
K63	0	0	0	0	0	0	0	0
M1(ox)	0	0	0	0	0	0	0	0
Average and SD
	siControl_Ub-GFP		siRAD23A/B_Ub-GFP		siControl_Ub-GFP-tail		siRAD23A/B_Ub-GFP-tail
	average	SD	average	SD	average	SD	average	SD
K6(ox)	0	0	0	0	0	0	0	0
K11	0	0	0	0	0	0	0	0
K27	0	0	0	0	0	0	0	0
K29	25.685	1.90212	17.465	0.106066	9.33	1.40007	4.775	2.18496
K33	0	0	0	0	0	0	0	0
K48	103.4	4.87904	37.34	0.410122	24.005	2.08597	11.135	1.6617
K63	0	0	0	0	0	0	0	0
M1(ox)	0	0	0	0	0	0	0	0
